# Supplementary material for: Decreased Tongue–Lip Motor Function in Japanese Population with Low Taste Sensitivity: A Cross-Sectional Study
Source: J Clin Med. 2024 Aug 11;13(16):4711. doi: 10.3390/jcm13164711 (PMC11355394; doi:10.3390/jcm13164711)
Supplement: Supplementary file 1 [file jcm-13-04711-s001.zip]

Archive with 1 entries (1 files):
- jcm-3136035-supplementary.xlsx
