# Supplementary material for: Decreased Tongue–Lip Motor Function in Japanese Population with Low Taste Sensitivity: A Cross-Sectional Study
Source: J Clin Med. 2024 Aug 11;13(16):4711. doi: 10.3390/jcm13164711 (PMC11355394; doi:10.3390/jcm13164711)
Supplement: Supplementary file 1 [file jcm-13-04711-s001.zip › jcm-3136035-supplementary.xlsx]

## Sheet: Table S1
Table S1. Characteristics of the study population according to the result of taste sensitivity test.
Variable	Total N=169			Tap water						1% Sweet						0.3% Salty						0.03% Umami						0.1% Umami
				Correct n=150		Incorrect n=19		P-value*		Correct n=137		Incorrect n=32		P-value*		Correct n=129		Incorrect n=40		P-value*		Correct n=87		Incorrect n=82		P-value*		Correct n=131		Incorrect n=38		P-value*
Age, years, median (IQR)	68	(58-76)		68	(58-76)	70	(65-74)	0.382§		68	(58-75)	68.5	(58.5-76.75)	0.750§		67	(56.5-74)	72	(65.25-79.75)	0.001§		69	(59-75)	67.5	(57.75-76.25)	0.876§		67	(58-75)	69.5	(60.75-78.25)	0.340§
Age group, n (%)								0.206‡						1.000‡						0.014‡						0.632‡						0.849‡
≥65	107	-63.3		92		15				87		20				75		32				57		50				82		25
＜65	62	-36.7		58		4				50		12				54		8				30		32				49		13
Sex, n (%)								0.319‡						0.005‡						0.066‡						0.529‡						0.037‡
Women	102	-60.4		88		14				90		12				83		19				55		47				85		17
Men	67	-39.6		62		5				47		20				46		21				32		35				46		21
Height (cm), median (IQR)	157.7	(151.7-166.15)		158.5	(151.525-167.125)	156.4	(153-160.1)	0.337§		156.9	(151.3-165.9)	161.95	(154.9-166.9)	0.093§		158.5	(151.45-166.45)	156.35	(151.8-166)	0.459§		156.3	(151.3-163.56)	159.45	(152.325-166.5)	0.241§		157.6	(151.8-164.2)	159.7	(148.875-167.825)	0.723§
Body weight (kg), median (IQR)	57.2	(50.35-66.7)		57.45	(50.65-66.725)	56.3	(46.5-65.1)	0.369§		56.9	(50.2-64.55)	65.1	(51.55-70.525)	0.058§		57.2	(49.3-67.45)	57.35	(51.525-64.35)	0.849§		57.1	(48.5-66.8)	57.25	(50.85-66.1)	0.794§		56.9	(50.1-66.7)	60.1	(51.705-68.75)	0.477§
Body mass index, kg/m2, median (IQR)	23.5	(20.5-25.3)		23.6	(20.575-25.3)	22.8	(20.2-26.1)	0.672§		22.9	(20.55-25.2)	24.25	(20.15-26.625)	0.176§		23.5	(20.55-25.3)	23.6	(20.5-25.975)	0.848§		23.7	(20.4-25.4)	22.8	(20.5-25.3)	0.176§		23.6	(20.5-25.3)	23.4	(20.475-26.475)	0.665§
BMI category, n (%)								1.000‡						0.308‡						0.755‡						0.593‡						0.525‡
≥18.5	154	-91.1		136		18				123		31				118		36				78		76				118		36
<18.5	15	-8.88		14		1				14		1				11		4				9		6				13		2
Number of teeth, median (IQR)	25	(22-27)		25	(22.75-27)	24	(17-26)	0.106§		25	(23-27)	24.5	(20-27.75)	0.669§		25	(23-27)	24.5	(20-27)	0.310§		25	(23-27)	25	(20-27)	0.355§		25	(22-27)	25.5	(23-27)	0.750§
Smoking, n (%) a								1.000‡						0.615‡						1.000‡						0.714‡						0.176‡
Smoking	7	-4.5		6		1				5		2				6		1				3		4				4		3
No smoking	149	-95.5		131		18				122		27				112		37				77		72				118		31
Notes: § Mann–Whitney U test. ‡ Fisher's exact test. a Missing information for thirteen patient. * P-value for the comparison between groups (*p<.05).

## Sheet: Table S2
Table S2. Association between taste sensitivity and oral function status.
Variable	Total N=169			Tap water						1% Sweet						0.3% Salty						0.03% Umami						0.1% Umami
				Correct n=150		Incorrect n=19		P-value*		Correct n=137		Incorrect n=32		P-value*		Correct n=129		Incorrect n=40		P-value*		Correct n=87		Incorrect n=82		P-value*		Correct n=131		Incorrect n=38		P-value*
Oral hygien, n (%)								0.784						0.499						0.299						0.726						0.204
Normal	43	-25.4		39		4				33		10				30		13				21		22				30		13
Poor	126	-74.6		111		15				104		22				99		27				66		60				101		25
Oral dryness, n (%)								0.324						0.55						0.583						0.278						0.854
Normal	69	-40.8		59		10				54		15				78		22				32		37				78		22
Poor	100	-59.2		91		9				83		17				51		18				55		45				53		16
Occlusal force measurement, n (%)								0.422						0.276						0.044						1						0.84
Normal	121	-71.6		109		12				101		20				87		34				62		59				93		28
Hypo	48	-28.4		41		7				36		12				42		6				25		23				38		10
Tongue-lip motor function, n (%)								0.476						0.017						0.012						0.164						0.066
Normal	76	-45		69		7				68		8				65		11				44		32				64		12
Hypo	93	-55		81		12				69		24				64		29				43		50				67		26
ODK /pa/ , n (%)								0.789						0.004						0.55						0.396						0.042
Normal	121	-71.6		108		13				105		32				94		35				65		56				99		22
Hypo	48	-28.4		42		6				16		16				27		13				22		26				32		16
ODK /ta/ , n (%)								0.445						0.098						0.021						0.516						0.02
Normal	112	-66.3		101		11				95		17				92		20				60		52				93		19
Hypo	57	-33.7		49		8				42		15				37		20				27		30				38		19
ODK /ka/ , n (%)								1						0.326						0.012						0.125						0.069
Normal	89	-52.7		79		10				75		14				75		14				51		38				74		15
Hypo	80	-47.3		71		9				62		18				54		26				36		44				57		23
Tongue pressure, n (%)								0.122						0.534						0.704						1						1
Normal	114	-32.5		98		16				94		20				88		26				59		55				88		26
Hypo	55	-67.5		52		3				43		12				41		14				28		27				43		12
Masticatory function, n (%)								0.016						0.402						0.25						0.052						0.235
Normal	159	-94.1		144		15				130		29				123		36				85		74				125		34
Hypo	10	-5.9		6		4				7		3				6		4				2		8				6		4
Swallowing function score of EAT-10, n (%)								1						0.588						0.802						0.671						0.802
Normal	143	-84.6		127		16				117		26				108		35				75		68				110		33
Hypo	26	-15.4		23		3				20		6				21		5				12		14				21		5
Notes: ODK = oral diadochokinesis. * P-value for Fisher's exact test of the comparison between groups (*p<.05).
